# Supplementary material for: A mechanistic computational model of the HIF signaling pathway in endothelial cells
Source: iScience. 2026 Jun 2;29(6):116195. doi: 10.1016/j.isci.2026.116195 (PMC13253090; doi:10.1016/j.isci.2026.116195)
Supplement: Data S1. SBML implementation of the endothelial HIF signaling model, related to STAR Methods — SBML file containing the mechanistic computational model of the PHD/HIF/VEGFA signaling pathway developed in this study. [file mmc2.zip]

Archive with 1 entries (1 files):
- model_HIF_2026.sbml
