# Supplementary material for: A mechanistic computational model of the HIF signaling pathway in endothelial cells
Source: iScience. 2026 Jun 2;29(6):116195. doi: 10.1016/j.isci.2026.116195 (PMC13253090; doi:10.1016/j.isci.2026.116195)
Supplement: Data S1. SBML implementation of the endothelial HIF signaling model, related to STAR Methods — SBML file containing the mechanistic computational model of the PHD/HIF/VEGFA signaling pathway developed in this study. [file mmc2.zip › model_HIF_2026.sbml]

<?xml version="1.0" encoding="UTF-8"?>
<sbml xmlns="http://www.sbml.org/sbml/level3/version2/core" level="3" version="2">
  <annotation>
    <SimBiology xmlns="http://www.mathworks.com">
      <Version Major="26" Minor="1" Point="0"/>
    </SimBiology>
  </annotation>
  <model id="HIF_mRNA_commited" name="HIF_mRNA_commited">
    <listOfUnitDefinitions>
      <unitDefinition id="MWBUILTINUNIT_liter" name="liter">
        <listOfUnits>
          <unit kind="metre" exponent="3" scale="0" multiplier="1"/>
          <unit kind="dimensionless" exponent="1" scale="0" multiplier="0.001"/>
        </listOfUnits>
      </unitDefinition>
      <unitDefinition id="MWBUILTINPREFIX_micro_MWBUILTINUNIT_mole" name="micromole">
        <listOfUnits>
          <unit kind="mole" exponent="1" scale="0" multiplier="1e-06"/>
        </listOfUnits>
      </unitDefinition>
      <unitDefinition id="MWDERIVEDUNIT_micromole__hour" name="micromole/hour">
        <listOfUnits>
          <unit kind="mole" exponent="1" scale="0" multiplier="1"/>
          <unit kind="second" exponent="-1" scale="0" multiplier="1"/>
          <unit kind="dimensionless" exponent="1" scale="0" multiplier="2.77777777777778e-10"/>
        </listOfUnits>
      </unitDefinition>
      <unitDefinition id="MWDERIVEDUNIT_1__hour" name="1/hour">
        <listOfUnits>
          <unit kind="second" exponent="-1" scale="0" multiplier="1"/>
          <unit kind="dimensionless" exponent="1" scale="0" multiplier="0.000277777777777778"/>
        </listOfUnits>
      </unitDefinition>
      <unitDefinition id="MWBUILTINUNIT_hour" name="hour">
        <listOfUnits>
          <unit kind="second" exponent="1" scale="0" multiplier="3600"/>
        </listOfUnits>
      </unitDefinition>
      <unitDefinition id="MWDERIVEDUNIT_1__micromole_hour" name="1/(micromole*hour)">
        <listOfUnits>
          <unit kind="mole" exponent="-1" scale="0" multiplier="1"/>
          <unit kind="second" exponent="-1" scale="0" multiplier="1"/>
          <unit kind="dimensionless" exponent="1" scale="0" multiplier="277.777777777778"/>
        </listOfUnits>
      </unitDefinition>
    </listOfUnitDefinitions>
    <listOfCompartments>
      <compartment id="c1" name="c1" spatialDimensions="3" size="1" units="MWBUILTINUNIT_liter" constant="true"/>
    </listOfCompartments>
    <listOfSpecies>
      <species id="c1_mHIF1a" name="mHIF1a" compartment="c1" initialAmount="0" substanceUnits="MWBUILTINPREFIX_micro_MWBUILTINUNIT_mole" hasOnlySubstanceUnits="true" boundaryCondition="false" constant="false"/>
      <species id="c1_mHIF2a" name="mHIF2a" compartment="c1" initialAmount="0" substanceUnits="MWBUILTINPREFIX_micro_MWBUILTINUNIT_mole" hasOnlySubstanceUnits="true" boundaryCondition="false" constant="false"/>
      <species id="c1_Rep_mHIF1a" name="Rep_mHIF1a" compartment="c1" initialAmount="0" substanceUnits="MWBUILTINPREFIX_micro_MWBUILTINUNIT_mole" hasOnlySubstanceUnits="true" boundaryCondition="false" constant="false">
        <notes>
          <body xmlns="http://www.w3.org/1999/xhtml">Eg: TTP knockdown increases half-life back from 2.5h to to ~6h </body>
        </notes>
      </species>
      <species id="c1_Reg_mHIF2a" name="Reg_mHIF2a" compartment="c1" initialAmount="0" substanceUnits="MWBUILTINPREFIX_micro_MWBUILTINUNIT_mole" hasOnlySubstanceUnits="true" boundaryCondition="false" constant="false"/>
      <species id="c1_HypoxiaTF" name="HypoxiaTF" compartment="c1" initialAmount="0" substanceUnits="MWBUILTINPREFIX_micro_MWBUILTINUNIT_mole" hasOnlySubstanceUnits="true" boundaryCondition="false" constant="false">
        <notes>
          <body xmlns="http://www.w3.org/1999/xhtml">A lumped activator representing the transcriptional program that turns on under low oxygen.</body>
        </notes>
      </species>
      <species id="c1_PHD2" name="PHD2" compartment="c1" initialAmount="0" substanceUnits="MWBUILTINPREFIX_micro_MWBUILTINUNIT_mole" hasOnlySubstanceUnits="true" boundaryCondition="false" constant="false"/>
      <species id="c1_PHD3" name="PHD3" compartment="c1" initialAmount="0" substanceUnits="MWBUILTINPREFIX_micro_MWBUILTINUNIT_mole" hasOnlySubstanceUnits="true" boundaryCondition="false" constant="false"/>
      <species id="c1_HIF1a" name="HIF1a" compartment="c1" initialAmount="0" substanceUnits="MWBUILTINPREFIX_micro_MWBUILTINUNIT_mole" hasOnlySubstanceUnits="true" boundaryCondition="false" constant="false"/>
      <species id="c1_HIF2a" name="HIF2a" compartment="c1" initialAmount="0" substanceUnits="MWBUILTINPREFIX_micro_MWBUILTINUNIT_mole" hasOnlySubstanceUnits="true" boundaryCondition="false" constant="false"/>
      <species id="c1_HIF1a_n" name="HIF1a_n" compartment="c1" initialAmount="0" substanceUnits="MWBUILTINPREFIX_micro_MWBUILTINUNIT_mole" hasOnlySubstanceUnits="true" boundaryCondition="false" constant="false"/>
      <species id="c1_HIF2a_n" name="HIF2a_n" compartment="c1" initialAmount="0" substanceUnits="MWBUILTINPREFIX_micro_MWBUILTINUNIT_mole" hasOnlySubstanceUnits="true" boundaryCondition="false" constant="false"/>
      <species id="c1_HIF1b_n" name="HIF1b_n" compartment="c1" initialAmount="0.1" substanceUnits="MWBUILTINPREFIX_micro_MWBUILTINUNIT_mole" hasOnlySubstanceUnits="true" boundaryCondition="false" constant="true"/>
      <species id="c1_HIF1ab" name="HIF1ab" compartment="c1" initialAmount="0" substanceUnits="MWBUILTINPREFIX_micro_MWBUILTINUNIT_mole" hasOnlySubstanceUnits="true" boundaryCondition="false" constant="false"/>
      <species id="c1_HIF2ab" name="HIF2ab" compartment="c1" initialAmount="0" substanceUnits="MWBUILTINPREFIX_micro_MWBUILTINUNIT_mole" hasOnlySubstanceUnits="true" boundaryCondition="false" constant="false"/>
      <species id="c1_mVEGFa" name="mVEGFa" compartment="c1" initialAmount="0" substanceUnits="MWBUILTINPREFIX_micro_MWBUILTINUNIT_mole" hasOnlySubstanceUnits="true" boundaryCondition="false" constant="false"/>
    </listOfSpecies>
    <listOfParameters>
      <parameter id="ktransc_base_mHIF1a" name="ktransc_base_mHIF1a" value="0.0398754852116312" units="MWDERIVEDUNIT_micromole__hour" constant="true"/>
      <parameter id="kdeg_mHIF1a" name="kdeg_mHIF1a" value="0.504957960409923" units="MWDERIVEDUNIT_1__hour" constant="true">
        <notes>
          <body xmlns="http://www.w3.org/1999/xhtml">Approximate half life 2.5-6h -&gt; kdeg = ln(2)/thalf -&gt; kdeg = 0.1-0.3/h
https://www.molbiolcell.org/doi/10.1091/mbc.e10-07-0617

Assume thalf = 4h -&gt; kdeg = 0.17/h
 </body>
        </notes>
      </parameter>
      <parameter id="ktransc_base_mHIF2a" name="ktransc_base_mHIF2a" value="0.101065512141173" units="MWDERIVEDUNIT_micromole__hour" constant="true"/>
      <parameter id="kdeg_mHIF2a" name="kdeg_mHIF2a" value="0.087" units="MWDERIVEDUNIT_1__hour" constant="true">
        <notes>
          <body xmlns="http://www.w3.org/1999/xhtml">No quantified half-life. Typical mRNA half-lives = 6-9h
More stable than mHIF1a under normoxia and hypoxia
Assume thalf=  8h
kdeg = 0.087/h

</body>
        </notes>
      </parameter>
      <parameter id="O2" name="O2" value="209" units="MWBUILTINPREFIX_micro_MWBUILTINUNIT_mole" constant="false"/>
      <parameter id="kactHtf" name="kactHtf" value="1.08354003569811" units="MWDERIVEDUNIT_micromole__hour" constant="true"/>
      <parameter id="kdeg_TF" name="kdeg_TF" value="0.541777977126561" units="MWDERIVEDUNIT_1__hour" constant="true"/>
      <parameter id="Ko2" name="Ko2" value="5.00000151958737" units="MWBUILTINPREFIX_micro_MWBUILTINUNIT_mole" constant="true"/>
      <parameter id="ksynR1" name="ksynR1" value="1.08442462264351" units="MWDERIVEDUNIT_1__hour" constant="true"/>
      <parameter id="kdeg_R1" name="kdeg_R1" value="0.4" units="MWDERIVEDUNIT_1__hour" constant="true"/>
      <parameter id="ksynR2" name="ksynR2" value="0.203531894626196" units="MWDERIVEDUNIT_1__hour" constant="true"/>
      <parameter id="kdeg_R2" name="kdeg_R2" value="0.05" units="MWDERIVEDUNIT_1__hour" constant="true"/>
      <parameter id="ktranscHyp" name="ktranscHyp" value="0.35" units="MWDERIVEDUNIT_micromole__hour" constant="true"/>
      <parameter id="Kh2" name="Kh2" value="0.15" units="MWBUILTINPREFIX_micro_MWBUILTINUNIT_mole" constant="true"/>
      <parameter id="Kh1" name="Kh1" value="0.05" units="MWBUILTINPREFIX_micro_MWBUILTINUNIT_mole" constant="true"/>
      <parameter id="Kr1" name="Kr1" value="0.22" units="MWBUILTINPREFIX_micro_MWBUILTINUNIT_mole" constant="true"/>
      <parameter id="O2_hpx" name="O2_hpx" value="9.9" units="MWBUILTINPREFIX_micro_MWBUILTINUNIT_mole" constant="true"/>
      <parameter id="Kd1" name="Kd1" value="0.149999829914135" units="MWBUILTINPREFIX_micro_MWBUILTINUNIT_mole" constant="true"/>
      <parameter id="kdeghyp_mHIF1a" name="kdeghyp_mHIF1a" value="0.0706401938357966" units="MWDERIVEDUNIT_1__hour" constant="true"/>
      <parameter id="ktranscHyp2" name="ktranscHyp2" value="0.12877273093194" units="MWDERIVEDUNIT_micromole__hour" constant="true"/>
      <parameter id="mHIF1A_t0hyp" name="mHIF1A_t0hyp" value="1" units="MWBUILTINPREFIX_micro_MWBUILTINUNIT_mole" constant="false"/>
      <parameter id="hyp_start_captured" name="hyp_start_captured" value="0" units="dimensionless" constant="false"/>
      <parameter id="mHIF2A_t0hyp" name="mHIF2A_t0hyp" value="1" units="MWBUILTINPREFIX_micro_MWBUILTINUNIT_mole" constant="false"/>
      <parameter id="t_hyp" name="t_hyp" value="100" units="MWBUILTINUNIT_hour" constant="true"/>
      <parameter id="kdeghyp_mHIF2a" name="kdeghyp_mHIF2a" value="0.0436557593363075" units="MWDERIVEDUNIT_1__hour" constant="true"/>
      <parameter id="Kd2" name="Kd2" value="0.0155022061833874" units="MWBUILTINPREFIX_micro_MWBUILTINUNIT_mole" constant="true"/>
      <parameter id="kform_phd2hif1" name="kform_phd2hif1" value="0.9" units="MWDERIVEDUNIT_1__hour" constant="true"/>
      <parameter id="delta_p2" name="delta_p2" value="0.036" units="MWDERIVEDUNIT_1__hour" constant="true"/>
      <parameter id="kform_phd3hif1" name="kform_phd3hif1" value="0.025" units="MWDERIVEDUNIT_1__hour" constant="true"/>
      <parameter id="delta_p3" name="delta_p3" value="0.0436403432283699" units="MWDERIVEDUNIT_1__hour" constant="true"/>
      <parameter id="kdegH1_basal" name="kdegH1_basal" value="0.07" units="MWDERIVEDUNIT_1__hour" constant="true"/>
      <parameter id="delta_ox23" name="delta_ox23" value="300" units="MWDERIVEDUNIT_1__hour" constant="true"/>
      <parameter id="ktransl_mHIF1" name="ktransl_mHIF1" value="0.0155392832203648" units="MWDERIVEDUNIT_1__hour" constant="true"/>
      <parameter id="ktransl_mHIF2" name="ktransl_mHIF2" value="0.089999999999997" units="MWDERIVEDUNIT_1__hour" constant="true"/>
      <parameter id="kint" name="kint" value="0.314453306861707" units="MWDERIVEDUNIT_1__hour" constant="true"/>
      <parameter id="kext" name="kext" value="1.08" units="MWDERIVEDUNIT_1__hour" constant="true"/>
      <parameter id="kdim" name="kdim" value="0.36" units="MWDERIVEDUNIT_1__micromole_hour" constant="true"/>
      <parameter id="kdeg_mVEGFA" name="kdeg_mVEGFA" value="0.6" units="MWDERIVEDUNIT_1__hour" constant="true"/>
      <parameter id="kr_dim" name="kr_dim" value="0.600000000002774" units="MWDERIVEDUNIT_1__hour" constant="true"/>
      <parameter id="delta_ox12" name="delta_ox12" value="100" units="MWDERIVEDUNIT_1__hour" constant="true"/>
      <parameter id="k12" name="k12" value="0.05" units="MWBUILTINPREFIX_micro_MWBUILTINUNIT_mole" constant="true"/>
      <parameter id="kox12" name="kox12" value="100" units="MWBUILTINPREFIX_micro_MWBUILTINUNIT_mole" constant="true"/>
      <parameter id="kdegH2_basal" name="kdegH2_basal" value="0.06" units="MWDERIVEDUNIT_1__hour" constant="true"/>
      <parameter id="delta_ox22" name="delta_ox22" value="100" units="MWDERIVEDUNIT_1__hour" constant="true"/>
      <parameter id="k22" name="k22" value="0.08" units="MWBUILTINPREFIX_micro_MWBUILTINUNIT_mole" constant="true"/>
      <parameter id="kox22" name="kox22" value="50" units="MWBUILTINPREFIX_micro_MWBUILTINUNIT_mole" constant="true"/>
      <parameter id="k23" name="k23" value="5" units="MWBUILTINPREFIX_micro_MWBUILTINUNIT_mole" constant="true"/>
      <parameter id="kox23" name="kox23" value="15" units="MWBUILTINPREFIX_micro_MWBUILTINUNIT_mole" constant="true"/>
      <parameter id="kp_mVEGFA" name="kp_mVEGFA" value="0.030000000000001" units="MWBUILTINPREFIX_micro_MWBUILTINUNIT_mole" constant="true"/>
      <parameter id="ktransc_mVEGFA" name="ktransc_mVEGFA" value="0.5" units="MWDERIVEDUNIT_micromole__hour" constant="true"/>
      <parameter id="kform_phd3hif2" name="kform_phd3hif2" value="0.177648723953531" units="MWDERIVEDUNIT_1__hour" constant="true"/>
      <parameter id="HIF2a_t0hyp" name="HIF2a_t0hyp" value="1" units="MWBUILTINPREFIX_micro_MWBUILTINUNIT_mole" constant="false"/>
      <parameter id="HIF1a_t0hyp" name="HIF1a_t0hyp" value="1" units="MWBUILTINPREFIX_micro_MWBUILTINUNIT_mole" constant="false"/>
      <parameter id="PHD2_t0hyp" name="PHD2_t0hyp" value="1" units="MWBUILTINPREFIX_micro_MWBUILTINUNIT_mole" constant="false"/>
      <parameter id="PHD3_t0hyp" name="PHD3_t0hyp" value="1" units="MWBUILTINPREFIX_micro_MWBUILTINUNIT_mole" constant="false"/>
      <parameter id="mVEGF_t0hyp" name="mVEGF_t0hyp" value="1" units="MWBUILTINPREFIX_micro_MWBUILTINUNIT_mole" constant="false"/>
      <parameter id="Kr2" name="Kr2" value="0.15" units="MWBUILTINPREFIX_micro_MWBUILTINUNIT_mole" constant="true"/>
      <parameter id="deact_PHD2hif1" name="deact_PHD2hif1" value="1" units="dimensionless" constant="false"/>
      <parameter id="deact_PHD3hif2" name="deact_PHD3hif2" value="1" units="dimensionless" constant="false"/>
      <parameter id="deact_PHD2hif2" name="deact_PHD2hif2" value="1" units="dimensionless" constant="false"/>
      <parameter id="O2_nmx" name="O2_nmx" value="209" units="MWBUILTINPREFIX_micro_MWBUILTINUNIT_mole" constant="true"/>
      <parameter id="ktransc_mVEGFA_h1" name="ktransc_mVEGFA_h1" value="1" units="MWDERIVEDUNIT_micromole__hour" constant="true"/>
      <parameter id="ktransc_mVEGFA_h2" name="ktransc_mVEGFA_h2" value="1" units="MWDERIVEDUNIT_micromole__hour" constant="true"/>
      <parameter id="O2_hpx5pct" name="O2_hpx5pct" value="50" units="MWBUILTINPREFIX_micro_MWBUILTINUNIT_mole" constant="true"/>
    </listOfParameters>
    <listOfReactions>
      <reaction id="Reaction_1" name="Reaction_1" reversible="false">
        <notes>
          <body xmlns="http://www.w3.org/1999/xhtml">Assume normoxic steady state starts at 1uM -&gt; ktransc_base = kdeg*mRNAss
</body>
        </notes>
        <listOfProducts>
          <speciesReference species="c1_mHIF1a" stoichiometry="1" constant="true"/>
        </listOfProducts>
        <kineticLaw>
          <math xmlns="http://www.w3.org/1998/Math/MathML">
            <ci> ktransc_base_mHIF1a </ci>
          </math>
        </kineticLaw>
      </reaction>
      <reaction id="Reaction_2" name="Reaction_2" reversible="false">
        <listOfReactants>
          <speciesReference species="c1_mHIF1a" stoichiometry="1" constant="true"/>
        </listOfReactants>
        <listOfModifiers>
          <modifierSpeciesReference species="c1_HypoxiaTF"/>
        </listOfModifiers>
        <kineticLaw>
          <math xmlns="http://www.w3.org/1998/Math/MathML">
            <apply>
              <times/>
              <ci> kdeghyp_mHIF1a </ci>
              <ci> c1_mHIF1a </ci>
              <apply>
                <divide/>
                <ci> c1_HypoxiaTF </ci>
                <apply>
                  <plus/>
                  <ci> Kd1 </ci>
                  <ci> c1_HypoxiaTF </ci>
                </apply>
              </apply>
            </apply>
          </math>
        </kineticLaw>
      </reaction>
      <reaction id="Reaction_3" name="Reaction_3" reversible="false">
        <notes>
          <body xmlns="http://www.w3.org/1999/xhtml">Assume normoxic steady state starts at 1uM -&gt; ktransc_base = kdeg*mRNAss
</body>
        </notes>
        <listOfProducts>
          <speciesReference species="c1_mHIF2a" stoichiometry="1" constant="true"/>
        </listOfProducts>
        <kineticLaw>
          <math xmlns="http://www.w3.org/1998/Math/MathML">
            <ci> ktransc_base_mHIF2a </ci>
          </math>
        </kineticLaw>
      </reaction>
      <reaction id="Reaction_4" name="Reaction_4" reversible="false">
        <listOfReactants>
          <speciesReference species="c1_mHIF2a" stoichiometry="1" constant="true"/>
        </listOfReactants>
        <kineticLaw>
          <math xmlns="http://www.w3.org/1998/Math/MathML">
            <apply>
              <times/>
              <ci> kdeg_mHIF2a </ci>
              <ci> c1_mHIF2a </ci>
            </apply>
          </math>
        </kineticLaw>
      </reaction>
      <reaction id="Reaction_5" name="Reaction_5" reversible="false">
        <listOfProducts>
          <speciesReference species="c1_HypoxiaTF" stoichiometry="1" constant="true"/>
        </listOfProducts>
        <kineticLaw>
          <math xmlns="http://www.w3.org/1998/Math/MathML">
            <apply>
              <times/>
              <ci> kactHtf </ci>
              <apply>
                <divide/>
                <ci> Ko2 </ci>
                <apply>
                  <plus/>
                  <ci> Ko2 </ci>
                  <ci> O2 </ci>
                </apply>
              </apply>
            </apply>
          </math>
        </kineticLaw>
      </reaction>
      <reaction id="Reaction_6" name="Reaction_6" reversible="false">
        <listOfReactants>
          <speciesReference species="c1_HypoxiaTF" stoichiometry="1" constant="true"/>
        </listOfReactants>
        <kineticLaw>
          <math xmlns="http://www.w3.org/1998/Math/MathML">
            <apply>
              <times/>
              <ci> kdeg_TF </ci>
              <ci> c1_HypoxiaTF </ci>
            </apply>
          </math>
        </kineticLaw>
      </reaction>
      <reaction id="Reaction_7" name="Reaction_7" reversible="false">
        <listOfProducts>
          <speciesReference species="c1_Rep_mHIF1a" stoichiometry="1" constant="true"/>
        </listOfProducts>
        <listOfModifiers>
          <modifierSpeciesReference species="c1_HypoxiaTF"/>
        </listOfModifiers>
        <kineticLaw>
          <math xmlns="http://www.w3.org/1998/Math/MathML">
            <apply>
              <times/>
              <ci> ksynR1 </ci>
              <ci> c1_HypoxiaTF </ci>
            </apply>
          </math>
        </kineticLaw>
      </reaction>
      <reaction id="Reaction_8" name="Reaction_8" reversible="false">
        <listOfReactants>
          <speciesReference species="c1_Rep_mHIF1a" stoichiometry="1" constant="true"/>
        </listOfReactants>
        <kineticLaw>
          <math xmlns="http://www.w3.org/1998/Math/MathML">
            <apply>
              <times/>
              <ci> kdeg_R1 </ci>
              <ci> c1_Rep_mHIF1a </ci>
            </apply>
          </math>
        </kineticLaw>
      </reaction>
      <reaction id="Reaction_9" name="Reaction_9" reversible="false">
        <listOfProducts>
          <speciesReference species="c1_Reg_mHIF2a" stoichiometry="1" constant="true"/>
        </listOfProducts>
        <listOfModifiers>
          <modifierSpeciesReference species="c1_HypoxiaTF"/>
        </listOfModifiers>
        <kineticLaw>
          <math xmlns="http://www.w3.org/1998/Math/MathML">
            <apply>
              <times/>
              <ci> ksynR2 </ci>
              <ci> c1_HypoxiaTF </ci>
            </apply>
          </math>
        </kineticLaw>
      </reaction>
      <reaction id="Reaction_10" name="Reaction_10" reversible="false">
        <listOfReactants>
          <speciesReference species="c1_Reg_mHIF2a" stoichiometry="1" constant="true"/>
        </listOfReactants>
        <kineticLaw>
          <math xmlns="http://www.w3.org/1998/Math/MathML">
            <apply>
              <times/>
              <ci> kdeg_R2 </ci>
              <ci> c1_Reg_mHIF2a </ci>
            </apply>
          </math>
        </kineticLaw>
      </reaction>
      <reaction id="Reaction_11" name="Reaction_11" reversible="false">
        <listOfProducts>
          <speciesReference species="c1_mHIF1a" stoichiometry="1" constant="true"/>
        </listOfProducts>
        <listOfModifiers>
          <modifierSpeciesReference species="c1_Rep_mHIF1a"/>
          <modifierSpeciesReference species="c1_HypoxiaTF"/>
        </listOfModifiers>
        <kineticLaw>
          <math xmlns="http://www.w3.org/1998/Math/MathML">
            <apply>
              <times/>
              <ci> ktranscHyp </ci>
              <apply>
                <divide/>
                <ci> c1_HypoxiaTF </ci>
                <apply>
                  <plus/>
                  <ci> Kh1 </ci>
                  <ci> c1_HypoxiaTF </ci>
                </apply>
              </apply>
              <apply>
                <divide/>
                <cn type="integer"> 1 </cn>
                <apply>
                  <plus/>
                  <cn type="integer"> 1 </cn>
                  <apply>
                    <divide/>
                    <ci> c1_Rep_mHIF1a </ci>
                    <ci> Kr1 </ci>
                  </apply>
                </apply>
              </apply>
            </apply>
          </math>
        </kineticLaw>
      </reaction>
      <reaction id="Reaction_12" name="Reaction_12" reversible="false">
        <listOfProducts>
          <speciesReference species="c1_mHIF2a" stoichiometry="1" constant="true"/>
        </listOfProducts>
        <listOfModifiers>
          <modifierSpeciesReference species="c1_Reg_mHIF2a"/>
          <modifierSpeciesReference species="c1_HypoxiaTF"/>
        </listOfModifiers>
        <kineticLaw>
          <math xmlns="http://www.w3.org/1998/Math/MathML">
            <apply>
              <times/>
              <ci> ktranscHyp2 </ci>
              <apply>
                <divide/>
                <ci> c1_HypoxiaTF </ci>
                <apply>
                  <plus/>
                  <ci> Kh2 </ci>
                  <ci> c1_HypoxiaTF </ci>
                </apply>
              </apply>
              <apply>
                <divide/>
                <cn type="integer"> 1 </cn>
                <apply>
                  <plus/>
                  <cn type="integer"> 1 </cn>
                  <apply>
                    <divide/>
                    <ci> c1_Reg_mHIF2a </ci>
                    <ci> Kr2 </ci>
                  </apply>
                </apply>
              </apply>
            </apply>
          </math>
        </kineticLaw>
      </reaction>
      <reaction id="Reaction_13" name="Reaction_13" reversible="false">
        <listOfReactants>
          <speciesReference species="c1_mHIF1a" stoichiometry="1" constant="true"/>
        </listOfReactants>
        <kineticLaw>
          <math xmlns="http://www.w3.org/1998/Math/MathML">
            <apply>
              <times/>
              <ci> kdeg_mHIF1a </ci>
              <ci> c1_mHIF1a </ci>
            </apply>
          </math>
        </kineticLaw>
      </reaction>
      <reaction id="Reaction_14" name="Reaction_14" reversible="false">
        <listOfReactants>
          <speciesReference species="c1_mHIF2a" stoichiometry="1" constant="true"/>
        </listOfReactants>
        <listOfModifiers>
          <modifierSpeciesReference species="c1_HypoxiaTF"/>
        </listOfModifiers>
        <kineticLaw>
          <math xmlns="http://www.w3.org/1998/Math/MathML">
            <apply>
              <times/>
              <ci> kdeghyp_mHIF2a </ci>
              <ci> c1_mHIF2a </ci>
              <apply>
                <divide/>
                <ci> c1_HypoxiaTF </ci>
                <apply>
                  <plus/>
                  <ci> Kd2 </ci>
                  <ci> c1_HypoxiaTF </ci>
                </apply>
              </apply>
            </apply>
          </math>
        </kineticLaw>
      </reaction>
      <reaction id="Reaction_15" name="Reaction_15" reversible="false">
        <listOfProducts>
          <speciesReference species="c1_PHD2" stoichiometry="1" constant="true"/>
        </listOfProducts>
        <listOfModifiers>
          <modifierSpeciesReference species="c1_HIF1ab"/>
        </listOfModifiers>
        <kineticLaw>
          <math xmlns="http://www.w3.org/1998/Math/MathML">
            <apply>
              <times/>
              <ci> kform_phd2hif1 </ci>
              <ci> c1_HIF1ab </ci>
            </apply>
          </math>
        </kineticLaw>
      </reaction>
      <reaction id="Reaction_16" name="Reaction_16" reversible="false">
        <listOfReactants>
          <speciesReference species="c1_PHD2" stoichiometry="1" constant="true"/>
        </listOfReactants>
        <kineticLaw>
          <math xmlns="http://www.w3.org/1998/Math/MathML">
            <apply>
              <times/>
              <ci> delta_p2 </ci>
              <ci> c1_PHD2 </ci>
            </apply>
          </math>
        </kineticLaw>
      </reaction>
      <reaction id="Reaction_17" name="Reaction_17" reversible="false">
        <listOfProducts>
          <speciesReference species="c1_PHD3" stoichiometry="1" constant="true"/>
        </listOfProducts>
        <listOfModifiers>
          <modifierSpeciesReference species="c1_HIF2ab"/>
          <modifierSpeciesReference species="c1_HIF1ab"/>
        </listOfModifiers>
        <kineticLaw>
          <math xmlns="http://www.w3.org/1998/Math/MathML">
            <apply>
              <plus/>
              <apply>
                <times/>
                <ci> kform_phd3hif1 </ci>
                <ci> c1_HIF1ab </ci>
              </apply>
              <apply>
                <times/>
                <ci> kform_phd3hif2 </ci>
                <ci> c1_HIF2ab </ci>
              </apply>
            </apply>
          </math>
        </kineticLaw>
      </reaction>
      <reaction id="Reaction_18" name="Reaction_18" reversible="false">
        <listOfReactants>
          <speciesReference species="c1_PHD3" stoichiometry="1" constant="true"/>
        </listOfReactants>
        <kineticLaw>
          <math xmlns="http://www.w3.org/1998/Math/MathML">
            <apply>
              <times/>
              <ci> delta_p3 </ci>
              <ci> c1_PHD3 </ci>
            </apply>
          </math>
        </kineticLaw>
      </reaction>
      <reaction id="Reaction_19" name="Reaction_19" reversible="false">
        <listOfReactants>
          <speciesReference species="c1_HIF1a" stoichiometry="1" constant="true"/>
        </listOfReactants>
        <kineticLaw>
          <math xmlns="http://www.w3.org/1998/Math/MathML">
            <apply>
              <times/>
              <ci> kdegH1_basal </ci>
              <ci> c1_HIF1a </ci>
            </apply>
          </math>
        </kineticLaw>
      </reaction>
      <reaction id="Reaction_20" name="Reaction_20" reversible="false">
        <listOfReactants>
          <speciesReference species="c1_HIF2a" stoichiometry="1" constant="true"/>
        </listOfReactants>
        <listOfModifiers>
          <modifierSpeciesReference species="c1_PHD3"/>
        </listOfModifiers>
        <kineticLaw>
          <math xmlns="http://www.w3.org/1998/Math/MathML">
            <apply>
              <times/>
              <apply>
                <divide/>
                <apply>
                  <times/>
                  <apply>
                    <divide/>
                    <apply>
                      <times/>
                      <ci> deact_PHD3hif2 </ci>
                      <ci> delta_ox23 </ci>
                      <ci> O2 </ci>
                    </apply>
                    <apply>
                      <plus/>
                      <ci> O2 </ci>
                      <ci> kox23 </ci>
                    </apply>
                  </apply>
                  <ci> c1_HIF2a </ci>
                </apply>
                <apply>
                  <plus/>
                  <ci> k23 </ci>
                  <ci> c1_HIF2a </ci>
                </apply>
              </apply>
              <ci> c1_PHD3 </ci>
            </apply>
          </math>
        </kineticLaw>
      </reaction>
      <reaction id="Reaction_21" name="Reaction_21" reversible="false">
        <listOfProducts>
          <speciesReference species="c1_HIF1a" stoichiometry="1" constant="true"/>
        </listOfProducts>
        <listOfModifiers>
          <modifierSpeciesReference species="c1_mHIF1a"/>
        </listOfModifiers>
        <kineticLaw>
          <math xmlns="http://www.w3.org/1998/Math/MathML">
            <apply>
              <times/>
              <ci> ktransl_mHIF1 </ci>
              <ci> c1_mHIF1a </ci>
            </apply>
          </math>
        </kineticLaw>
      </reaction>
      <reaction id="Reaction_22" name="Reaction_22" reversible="false">
        <listOfProducts>
          <speciesReference species="c1_HIF2a" stoichiometry="1" constant="true"/>
        </listOfProducts>
        <listOfModifiers>
          <modifierSpeciesReference species="c1_mHIF2a"/>
        </listOfModifiers>
        <kineticLaw>
          <math xmlns="http://www.w3.org/1998/Math/MathML">
            <apply>
              <times/>
              <ci> ktransl_mHIF2 </ci>
              <ci> c1_mHIF2a </ci>
            </apply>
          </math>
        </kineticLaw>
      </reaction>
      <reaction id="Reaction_23" name="Reaction_23" reversible="true">
        <listOfReactants>
          <speciesReference species="c1_HIF1a" stoichiometry="1" constant="true"/>
        </listOfReactants>
        <listOfProducts>
          <speciesReference species="c1_HIF1a_n" stoichiometry="1" constant="true"/>
        </listOfProducts>
        <kineticLaw>
          <math xmlns="http://www.w3.org/1998/Math/MathML">
            <apply>
              <minus/>
              <apply>
                <times/>
                <ci> kint </ci>
                <ci> c1_HIF1a </ci>
              </apply>
              <apply>
                <times/>
                <ci> kext </ci>
                <ci> c1_HIF1a_n </ci>
              </apply>
            </apply>
          </math>
        </kineticLaw>
      </reaction>
      <reaction id="Reaction_24" name="Reaction_24" reversible="true">
        <listOfReactants>
          <speciesReference species="c1_HIF2a" stoichiometry="1" constant="true"/>
        </listOfReactants>
        <listOfProducts>
          <speciesReference species="c1_HIF2a_n" stoichiometry="1" constant="true"/>
        </listOfProducts>
        <kineticLaw>
          <math xmlns="http://www.w3.org/1998/Math/MathML">
            <apply>
              <minus/>
              <apply>
                <times/>
                <ci> kint </ci>
                <ci> c1_HIF2a </ci>
              </apply>
              <apply>
                <times/>
                <ci> kext </ci>
                <ci> c1_HIF2a_n </ci>
              </apply>
            </apply>
          </math>
        </kineticLaw>
      </reaction>
      <reaction id="Reaction_25" name="Reaction_25" reversible="true">
        <listOfReactants>
          <speciesReference species="c1_HIF1a_n" stoichiometry="1" constant="true"/>
          <speciesReference species="c1_HIF1b_n" stoichiometry="1" constant="true"/>
        </listOfReactants>
        <listOfProducts>
          <speciesReference species="c1_HIF1ab" stoichiometry="1" constant="true"/>
        </listOfProducts>
        <kineticLaw>
          <math xmlns="http://www.w3.org/1998/Math/MathML">
            <apply>
              <minus/>
              <apply>
                <times/>
                <ci> kdim </ci>
                <ci> c1_HIF1a_n </ci>
                <ci> c1_HIF1b_n </ci>
              </apply>
              <apply>
                <times/>
                <ci> kr_dim </ci>
                <ci> c1_HIF1ab </ci>
              </apply>
            </apply>
          </math>
        </kineticLaw>
      </reaction>
      <reaction id="Reaction_26" name="Reaction_26" reversible="true">
        <listOfReactants>
          <speciesReference species="c1_HIF2a_n" stoichiometry="1" constant="true"/>
          <speciesReference species="c1_HIF1b_n" stoichiometry="1" constant="true"/>
        </listOfReactants>
        <listOfProducts>
          <speciesReference species="c1_HIF2ab" stoichiometry="1" constant="true"/>
        </listOfProducts>
        <kineticLaw>
          <math xmlns="http://www.w3.org/1998/Math/MathML">
            <apply>
              <minus/>
              <apply>
                <times/>
                <ci> kdim </ci>
                <ci> c1_HIF2a_n </ci>
                <ci> c1_HIF1b_n </ci>
              </apply>
              <apply>
                <times/>
                <ci> kr_dim </ci>
                <ci> c1_HIF2ab </ci>
              </apply>
            </apply>
          </math>
        </kineticLaw>
      </reaction>
      <reaction id="Reaction_28" name="Reaction_28" reversible="false">
        <listOfReactants>
          <speciesReference species="c1_mVEGFa" stoichiometry="1" constant="true"/>
        </listOfReactants>
        <kineticLaw>
          <math xmlns="http://www.w3.org/1998/Math/MathML">
            <apply>
              <times/>
              <ci> kdeg_mVEGFA </ci>
              <ci> c1_mVEGFa </ci>
            </apply>
          </math>
        </kineticLaw>
      </reaction>
      <reaction id="Reaction_29" name="Reaction_29" reversible="false">
        <listOfReactants>
          <speciesReference species="c1_HIF1a" stoichiometry="1" constant="true"/>
        </listOfReactants>
        <listOfModifiers>
          <modifierSpeciesReference species="c1_PHD2"/>
        </listOfModifiers>
        <kineticLaw>
          <math xmlns="http://www.w3.org/1998/Math/MathML">
            <apply>
              <times/>
              <apply>
                <divide/>
                <apply>
                  <times/>
                  <apply>
                    <divide/>
                    <apply>
                      <times/>
                      <ci> deact_PHD2hif1 </ci>
                      <ci> delta_ox12 </ci>
                      <ci> O2 </ci>
                    </apply>
                    <apply>
                      <plus/>
                      <ci> O2 </ci>
                      <ci> kox12 </ci>
                    </apply>
                  </apply>
                  <ci> c1_HIF1a </ci>
                </apply>
                <apply>
                  <plus/>
                  <ci> k12 </ci>
                  <ci> c1_HIF1a </ci>
                </apply>
              </apply>
              <ci> c1_PHD2 </ci>
            </apply>
          </math>
        </kineticLaw>
      </reaction>
      <reaction id="Reaction_30" name="Reaction_30" reversible="false">
        <listOfReactants>
          <speciesReference species="c1_HIF2a" stoichiometry="1" constant="true"/>
        </listOfReactants>
        <kineticLaw>
          <math xmlns="http://www.w3.org/1998/Math/MathML">
            <apply>
              <times/>
              <ci> kdegH2_basal </ci>
              <ci> c1_HIF2a </ci>
            </apply>
          </math>
        </kineticLaw>
      </reaction>
      <reaction id="Reaction_31" name="Reaction_31" reversible="false">
        <listOfReactants>
          <speciesReference species="c1_HIF2a" stoichiometry="1" constant="true"/>
        </listOfReactants>
        <listOfModifiers>
          <modifierSpeciesReference species="c1_PHD2"/>
        </listOfModifiers>
        <kineticLaw>
          <math xmlns="http://www.w3.org/1998/Math/MathML">
            <apply>
              <times/>
              <apply>
                <divide/>
                <apply>
                  <times/>
                  <apply>
                    <divide/>
                    <apply>
                      <times/>
                      <ci> deact_PHD2hif2 </ci>
                      <ci> delta_ox22 </ci>
                      <ci> O2 </ci>
                    </apply>
                    <apply>
                      <plus/>
                      <ci> O2 </ci>
                      <ci> kox22 </ci>
                    </apply>
                  </apply>
                  <ci> c1_HIF2a </ci>
                </apply>
                <apply>
                  <plus/>
                  <ci> k22 </ci>
                  <ci> c1_HIF2a </ci>
                </apply>
              </apply>
              <ci> c1_PHD2 </ci>
            </apply>
          </math>
        </kineticLaw>
      </reaction>
      <reaction id="Reaction_32" name="Reaction_32" reversible="false">
        <listOfProducts>
          <speciesReference species="c1_mVEGFa" stoichiometry="1" constant="true"/>
        </listOfProducts>
        <listOfModifiers>
          <modifierSpeciesReference species="c1_HIF2ab"/>
          <modifierSpeciesReference species="c1_HIF1ab"/>
        </listOfModifiers>
        <kineticLaw>
          <math xmlns="http://www.w3.org/1998/Math/MathML">
            <apply>
              <times/>
              <apply>
                <divide/>
                <apply>
                  <times/>
                  <ci> ktransc_mVEGFA </ci>
                  <ci> c1_HIF1ab </ci>
                </apply>
                <apply>
                  <plus/>
                  <ci> c1_HIF1ab </ci>
                  <ci> kp_mVEGFA </ci>
                </apply>
              </apply>
              <apply>
                <divide/>
                <ci> c1_HIF2ab </ci>
                <apply>
                  <plus/>
                  <ci> c1_HIF2ab </ci>
                  <ci> kp_mVEGFA </ci>
                </apply>
              </apply>
            </apply>
          </math>
        </kineticLaw>
      </reaction>
    </listOfReactions>
  </model>
</sbml>
