# Supplementary material for: A mechanistic computational model of the HIF signaling pathway in endothelial cells
Source: iScience. 2026 Jun 2;29(6):116195. doi: 10.1016/j.isci.2026.116195 (PMC13253090; doi:10.1016/j.isci.2026.116195)
Supplement: Table S8. Dataset heterogeneity, related to STAR Methods — Summary of all datasets used for model calibration and validation, including cell type, oxygen level, exposure duration, measurement platform, and normalization strategy. [file mmc3.xlsx]

## Sheet: Sheet1
Reference	Year	Cell type	Hypoxia level	Duration	Measurement method	Observable(s)	Use	Notes
Jaśkiewicz et al.	2022	HUVECs (pooled, 10 donors)	1% O₂	0–24 h	Western blot (densitometry), qRT-PCR	HIF1α protein, HIF2α protein, HIF1A mRNA, EPAS1 mRNA	Calibration	—
Bartoszewski et al.	2019	HUVECs (data extracted from HUVEC-specific results only)	1% O₂	0–16 h	Western blot (densitometry), qRT-PCR	HIF1α protein, HIF2α protein, HIF1A mRNA, EPAS1 mRNA	Calibration	Study includes multiple EC subtypes; only HUVEC data used
Bartoszewska et al.	2015	HUVECs	1% O₂	0–24 h	qRT-PCR	VEGFa mRNA	Calibration	—
Sun et al.	2015	HUVECs	1% O₂	0–24 h	Western blot (ImageJ densitometry)	PHD2 protein, PHD3 protein	Calibration	—
Tudisco et al.	2014	HUVECs	1% O₂	0–48 h	qRT-PCR, Western blot	VEGFa mRNA	Validation	—
Liang et al.	2019	HUVECs	0.2% O₂	0–72 h	Western blot (Li-Cor densitometry)	HIF1α protein, HIF2α protein	Validation	Hypoxia level lower than calibration condition (1% O₂); both datasets normalized to maximum value for comparison.
Yang et al.	2014	HUVECs	1% O₂	0–48 h	Western blot, densitometry	HIF1α protein	Validation	—
*Western Blot data was collected using ImageJ
*When needed, webplotdigitizer was used to collect data points
*VEGFA mRNA, HIF1a and HIF2a proteins were normalized to their maximum value
* HIFs mRNAs and PHDs were normalized to their initial value
