# Supplementary material for: A mechanistic computational model of the HIF signaling pathway in endothelial cells
Source: iScience. 2026 Jun 2;29(6):116195. doi: 10.1016/j.isci.2026.116195 (PMC13253090; doi:10.1016/j.isci.2026.116195)
Supplement: Table S9. Parameter identifiability and calibration selection summary, related to STAR Methods — Outcome of each filtering step in the parameter selection workflow, from structural identifiability analysis through final calibration selection, including rationale for exclusions. [file mmc4.xlsx]

## Sheet: Sheet1
Parameters	Assumed known	Passed SIA-GenSSI	Passed SIA - STRIKE-GOLDD	Union of passed SIA	Passed estimability analysis	Passed PRCC > 0.2	Selected for calibration (hypoxia-influential)
HIF1b_n	x
ktransc_base_mHIF1a		x	x	ktransc_base_mHIF1a	ktransc_base_mHIF1a	ktransc_base_mHIF1a	ktransc_base_mHIF1a
kdeg_mHIF1a		x	x	kdeg_mHIF1a	kdeg_mHIF1a	kdeg_mHIF1a	kdeg_mHIF1a
ktransc_base_mHIF2a		x	x	ktransc_base_mHIF2a	ktransc_base_mHIF2a	ktransc_base_mHIF2a	ktransc_base_mHIF2a
kdeg_mHIF2a		x	x	kdeg_mHIF2a
O2	x
kactHtf		x		kactHtf	kactHtf	kactHtf	kactHtf
kdeg_TF		x	x	kdeg_TF	kdeg_TF	kdeg_TF	kdeg_TF
Ko2		x		Ko2	Ko2	Ko2	Ko2
ksynR1		x		ksynR1
kdeg_R1		x	x	kdeg_R1
ksynR2		x		ksynR2
kdeg_R2		x	x	kdeg_R2
ktranscHyp		x	x	ktranscHyp	ktranscHyp	ktranscHyp
Kh2		x		Kh2
Kh1		x		Kh1	Kh1	Kh1
Kr1		x		Kr1
Kd1		x		Kd1	Kd1	Kd1	Kd1
kdeghyp_mHIF1a		x	x	kdeghyp_mHIF1a	kdeghyp_mHIF1a	kdeghyp_mHIF1a	kdeghyp_mHIF1a
ktranscHyp2		x	x	ktranscHyp2
kdeghyp_mHIF2a		x	x	kdeghyp_mHIF2a
Kd2		x		Kd2	Kd2	Kd2	Kd2
kform_phd2hif1		x	x	kform_phd2hif1	kform_phd2hif1	kform_phd2hif1	kform_phd2hif1
delta_p2		x	x	delta_p2
kform_phd3hif1		x	x	kform_phd3hif1
delta_p3		x	x	delta_p3	delta_p3	delta_p3	delta_p3
kdegH1_basal		x	x	kdegH1_basal	kdegH1_basal	kdegH1_basal
delta_ox23		x		delta_ox23
ktransl_mHIF1		x	x	ktransl_mHIF1	ktransl_mHIF1	ktransl_mHIF1	ktransl_mHIF1
ktransl_mHIF2		x	x	ktransl_mHIF2	ktransl_mHIF2	ktransl_mHIF2	ktransl_mHIF2
kint		x	x	kint	kint	kint	kint
kext		x	x	kext
kdim		x	x	kdim
kdeg_mVEGFA			x	kdeg_mVEGFA
kr_dim		x	x	kr_dim
delta_ox12		x		delta_ox12	delta_ox12	delta_ox12
k12		x	x	k12
kox12		x		kox12	kox12	kox12
kdegH2_basal		x	x	kdegH2_basal
delta_ox22		x		delta_ox22
k22		x	x	k22	k22	k22
kox22		x		kox22	kox22
k23		x		k23
kox23		x	x	kox23	kox23
kp_mVEGFA			x	kp_mVEGFA	kp_mVEGFA	kp_mVEGFA	kp_mVEGFA
ktransc_mVEGFA			x	ktransc_mVEGFA
kform_phd3hif2		x	x	kform_phd3hif2
Kr2		x		Kr2
48	2	43	30	46	23	21	15
